# Supplementary material for: An evolutionary analysis of new energy and industry policy tools in China based on large-scale policy topic modeling
Source: PLoS One. 2021 May 28;16(5):e0252502. doi: 10.1371/journal.pone.0252502 (PMC8162583; doi:10.1371/journal.pone.0252502)
Supplement: S1 Table — (XLSX) [file pone.0252502.s001.xlsx]

## Sheet: Sheet1
Provinces	GDP (108 Yuan)	Electricity consumption (108 kWh)	PVs capacity (104 kW)	WTs capacity (104 kW)	Number of new energy technology companies (up to April 2019)	Number of UHV projects
Guangdong	107671	6323	610	443	1022	0
Jiangsu	99632	6128	1486	1041	726	3
Shandong	71068	6084	1619	1354	643	3
Zhejiang	62352	4533	1339	160	496	2
Henan	54259	3418	1054	794	256	2
Hebei	35105	3366	1474	1639	132	1
Inner Mongolia	17213	3353	1081	3007	99	5
Sichuan	46616	2459	188	325	138	2
Fujian	42395	2314	169	376	147	1
Liaoning	24910	2302	343	832	242	0
Shanxi	17027	2161	1088	1251	49	4
Sinkiang	13597	2138	1080	1956	75	1
Anhui	37114	2135	1254	274	311	1
Hubei	45828	2071	621	405	495	1
Hunan	39752	1745	344	427	168	1
Guangxi	21237	1703	135	287	155	0
Yunnan	23224	1679	375	863	48	0
Shanghai	38155	1567	109	81	292	1
Guizhou	16769	1482	510	457	61	0
Jiangxi	24758	1429	630	286	145	0
Shaanxi	25793	1385	939	532	197	1
Gansu	8718	1290	908	1297	153	1
Beijing	35371	1142	51	19	286	1
Chongqing	23606	1114	65	64	58	0
Ningxia	3748	935	918	1116	43	0
Tianjin	14104	861	143	60	133	1
Heilongjiang	13613	763	274	611	121	0
Jilin	11727	751	274	557	41	0
Qinghai	2966	738	1101	462	50	0
Hainan	5309	327	140	29	14	0
