# Supplementary material for: An evolutionary analysis of new energy and industry policy tools in China based on large-scale policy topic modeling
Source: PLoS One. 2021 May 28;16(5):e0252502. doi: 10.1371/journal.pone.0252502 (PMC8162583; doi:10.1371/journal.pone.0252502)
Supplement: S2 Table — (XLSX) [file pone.0252502.s002.xlsx]

## Sheet: Sheet1
	Topic1	Topic2	Topic3	Topic4	Topic5	Topic6	Topic7	Topic8	Topic9	Topic10	Topic11	Topic12	Topic13	Topic14	Topic15	Topic16	Topic17	Topic18	Topic19	Topic20	Topic21	Topic22	Topic23	Topic24	Topic25	Topic26	Topic27	Topic28	Topic29
0	经济	污染	金融	农业	资金	旅游	气象	农村	节能	装备	汽车	发电	海洋	教育	工业	投资	指导	生态	儿童	职业	大学	平台	合作	罚款	制度	建筑	人才	责任	质量
1	基地	环保	投资	农产品	材料	文化	交通	城乡	绿色	材料	销售	能源	装置	培训	机械	新建	办公厅	环境	妇女	学院	科学	物流	国际	责令	改革	住房	知识产权	市政府	信用
2	工业	应急	融资	粮食	评审	特色	运输	扶贫	减排	产业化	电子	电力	煤矿	科普	化工	政府	建议	生活	健康	学校	科学技术	互联网	贸易	依法	政府	建筑节能	创业	财政局	计量
3	培育	环境	基金	林业	补贴	消费	港口	城镇	能源	智能	建筑工程	电网	方法	科学	食品	用地	政策	垃圾	教育	小学	医院	信息化	出口	行政处罚	健全	绿色	专利	政府	检测
4	园区	污染物	政策	养殖	机构	景区	公路	农业	低碳	新能源汽车	实业	价格	试验	职业	水泥	改造	监督	环境保护	残疾人	中学	实验室	数据	投资	条例	规范	改造	机构	办公室	监管
5	服务业	行业	资本	农村	专项资金	体育	铁路	住房	循环	生物	建设工程	供热	检测	学校	材料	建筑面积	办公室	污水	社区	工程师	地质	网络	进口	机构	监管	建设工程	科技成果	经济	行业
6	升级	措施	金融机构	农民	经费	乡村	公交	基础设施	能耗	关键技术	集团股份	天然气	瓦斯	技能	石油	街道	机关	区域	家庭	出版社	协会	电子商务	试验区	道路	依法	住宅	合作	领导	监督
7	区域	监管	贷款	农机	数量	生态	车辆	人口	机构	高效	软件	煤炭	监测	素质	制品	配套	改革	污染	评估	总经理	中国科学院	融合	市场	车辆	责任	物业	高新技术	领导小组	机构
8	优势	机动车	市场	基地	投资	历史	公共交通	资金	经济	关键	药业	风电	海域	宣传	纺织	续建	投资	整治	监测	教育	科技局	智能	商品	违法	领导	混凝土	高校	信委	产品质量
9	优化	整治	机构	质量	资助	服务业	灾害	文化	改造	新材料	市政	发展改革委	功能	人才	装备	土地	发号	城镇	机构	工业	工程技术	智慧	进出口	运输	群众	太阳能	平台	商务局	市场
10	转型	减排	政府	秸秆	专家	市场	客运	政策	行业	汽车	公用	电价	海岛	能力	陶瓷	道路	国务院	水质	制度	大赛	学院	行业	交流	许可证	体制	城乡	战略	市经	诚信
11	规模	监测	资金	生态	盖章	功能	道路	农民	环保	平台	装饰	用电	数据	学生	生产线	开发区	字号	污水处理	生活	实验	科学院	协同	商务	出租汽车	法治	监理	培育	局市	商标
12	制造业	锅炉	风险	森林	奖励	旅游业	应急	经济	消费	高性能	昆山	新能源	结构	教师	金属	大道	调整	分类	政策	技术学校	人民	信息技术	跨境	限期	政策	可再生能源	成果	区政府	制度
13	新兴产业	改造	保险	畜禽	费用	文化产业	船舶	力度	能效	检测	汽车贸易	用户	规范	人力资源	有色金属	地块	代表	饮用水	救助	机电	员会	服务业	海关	监督	经济	建筑设计	创新型	信息化委	能力
14	政策	燃煤	股权	渔业	复印件	商贸	能力	公共服务	制度	节能	环保	可再生能源	应急	基地	钢铁	建设项目	政府	能力	卫生	教育局	环境	能力	外资	设置	社会主义	材料	国际	市委	规范
15	战略	环境保护	交易	现代农业	金额	社区	基础设施	改革	工业	配套	电气	能源局	性能	社区	原料	新城	职责	环保	能力	董事长	教育厅	软件	经济	监督管理	精神	装配式	团队	发展改革委	风险
16	开发区	清洁	用地	蔬菜	财政	传统	运营	改造	试点	高端	化工	电站	测试	教学	工艺	主体	省政府	用地	政府	电子	方法	工业	招商	法律法规	力度	工法	政策	科技局	培育
17	市场	区域	土地	农业部	合计	养老	航道	乡村	考核	环保	食品	交易	海水	岗位	行业	经济	会同	绿色	医疗	制作	理论	模式	总部	经营者	决策	结构	基地	公安局	力度
18	产业园	工业	改革	监测	考核	国际	枢纽	牧区	清洁	新能源	机械	太阳能	作业	干部	建材	宝安区	机构	保护区	人口	参赛	优秀	物联网	外贸	场所	切实	公共建筑	科研	建设局	食品
19	产业链	预警	资产	机械化	申报材料	培育	预警	制度	政策	电池	工业	兵团	矿井	课程	玻璃	片区	议案	流域	指导	交通	教育部	服务平台	博览会	办理	建立健全	新建	试点	市级	宣传
