# Supplementary material for: An evolutionary analysis of new energy and industry policy tools in China based on large-scale policy topic modeling
Source: PLoS One. 2021 May 28;16(5):e0252502. doi: 10.1371/journal.pone.0252502 (PMC8162583; doi:10.1371/journal.pone.0252502)
Supplement: S3 Table — (XLSX) [file pone.0252502.s003.xlsx]

## Sheet: Sinkiang
	Farming	Talents	Environmental Protection	High-end Manufacturing	Informationize	Education and Training	Trade and Communication	Supervision	Financing	Poverty Relief	Energy Saving and Emission Reduction	Transportation	Forestry	Energy-saving Building
2010	0.0221862	0.032344	0.0266907	0.0118941	0.00442796	0.0318425	0.0478127	0.0197511	0.0777423	0.00721949	0.125897	0.00971729	0.0490721	0.0165909
2011	0.0113212	0.0442519	0.0358467	0.0520348	0.0238335	0.0372029	0.0142455	0.0664408	0.0889062	0.0285471	0.0395251	0.00221953	0.036804	0.0407209
2012	0.0268069	0.0487251	0.0115613	0.034762	0.00894414	0.0826213	0.0104596	0.0622264	0.0205064	0.0116086	0.102838	0.0272399	0.0400927	0.0428542
2013	0.0680835	0.0296712	0.0320271	0.0486275	0.0101665	0.0379439	0.010862	0.0279717	0.0348551	0.0590399	0.0773324	0.0313467	0.0415931	0.0352493
2014	0.00929405	0.027292	0.0333934	0.0205444	0.013438	0.0240053	0.0370576	0.0177692	0.0304552	0.000841578	0.0201086	0.0314504	0.0478681	0.0579422
2015	0.00699356	0.00567751	0.0149517	0.0296988	0.0638505	0.0144213	0.00869667	0.0178736	0.0577148	0.0244122	0.0483367	0.0747186	0.0366442	0.0316266
2016	0.00679212	0.024247	0.05778	0.0774463	0.125551	0.0369555	0.0274402	0.00135231	0.0766001	0.0458454	0.0433135	0.0396535	0.00647401	0.0566077
2017	0.0219413	0.0336074	0.0571624	0.0353401	0.0907694	0.00309869	0.0266349	0.0132886	0.0834108	0.0499099	0.0334834	0.0113064	0.0233169	0.161399
2018	0.0560663	0.0337115	0.132721	0.007549	0.0711	0.0105636	0.0405585	0.00636057	0.0481668	0.0960003	0.00654681	0.0284425	0.00187604	0.0503275
2019	0.016794	0.0676774	0.165456	0.0172737	0.0946515	0.00725365	0.0631183	0.00208425	0.00464253	0.0289525	0.0378248	0.134484	0.00166233	0.0240104

## Sheet: Inner Mongolia
	Energy Saving and Emission Reduction	Education and Training	Supervision	Energy-saving Building	Pollution Treatment	Financing	Fiscal Subsidies	Farming	Service Industry	Trade and Communication	Environmental Protection	Talents	Informationize
2010	0.00324927	0.0149476	0.0699656	0.0580528	0.00306814	0.0153164	0.0199109	0.0840305	0.0338093	0.0194714	0.0187838	0.016128	0.0450252
2011	0.000753185	0.0377476	0.0570796	0.0545408	0.00516496	0.0192121	0.0110284	0.0973284	0.0410639	0.0255984	0.00836846	0.011178	0.00143179
2012	0.0412553	0.0431081	0.0360965	0.0527893	0.0348095	0.03866	0.0241086	0.110476	0.0288644	0.0333138	0.0110647	0.0342935	0.00790803
2013	0.0366746	0.0281436	0.0386092	0.0346074	0.0078322	0.0578174	0.0667882	0.0614979	0.0193522	0.0104806	0.0264191	0.0093695	0.00143327
2014	0.0626397	0.0109167	0.0653222	0.0448199	0.0206601	0.0563062	0.112918	0.0206261	0.0182393	0.032543	0.0402049	0.0116699	0.0274977
2015	0.0530062	0.0196035	0.0542945	0.0620464	0.0805535	0.0208088	0.03667	0.0295118	0.0373451	0.0331516	0.0409609	0.0308439	0.0127074
2016	0.0206834	0.0280159	0.0316024	0.0425787	0.0979371	0.0402331	0.0223716	0.024037	0.0880745	0.0447082	0.0299884	0.0298141	0.00834536
2017	0.0150668	0.0280248	0.0613219	0.0333649	0.067539	0.0410109	0.04667	0.0223752	0.0695687	0.0287322	0.0259489	0.0407853	0.0102267
2018	0.0149527	0.014953	0.0864598	0.0242091	0.0321306	0.0375788	0.0588483	0.0170943	0.0457098	0.0203102	0.0249463	0.0446691	0.0232741
2019	0.0319982	0.0172558	0.0693673	0.0155615	0.0209715	0.0640135	0.0675154	0.0303314	0.0209862	0.0365719	0.00630224	0.0528945	0.000982155

## Sheet: Sichuan
	Energy Consumption	Pollution Treatment	Supervision	Intellectual Property	Environmental Protection	Transportation	Urbanization	Energy Saving and Emission Reduction	Education and Training	Financing	Trade and Communication	Service Industry	Farming	Poverty Relief
2010	0.0309291	0.0049163	0.0199749	0.0251671	0.0108768	0.0102164	0.0410051	0.111105	0.0123741	0.0561049	0.0264097	0.0220125	0.0773765	0.0329904
2011	0.0352651	0.0238443	0.0281816	0.0326122	0.00961583	0.010544	0.0623071	0.0835094	0.0181937	0.0666471	0.0514034	0.0365882	0.0437165	0.0245414
2012	0.0229325	0.0347747	0.0176603	0.0517058	0.0082159	0.013782	0.0407333	0.073043	0.0205001	0.0546019	0.0722288	0.0273684	0.0356726	0.0366854
2013	0.0131947	0.063105	0.0301536	0.0532206	0.0189739	0.0164143	0.0722027	0.0693374	0.00916081	0.0742763	0.0755467	0.0348642	0.0224709	0.0292877
2014	0.0255268	0.0742916	0.0403534	0.0302689	0.0196474	0.0152471	0.0540814	0.0594921	0.0130495	0.0534896	0.0418987	0.0200704	0.0215399	0.0219018
2015	0.0217663	0.0602921	0.0379731	0.0160971	0.0156302	0.0101024	0.0389695	0.0460775	0.00944426	0.119971	0.0354149	0.0688573	0.00896794	0.0285449
2016	0.0323986	0.0280489	0.026219	0.0271457	0.0556037	0.0427286	0.0431688	0.0340185	0.0251658	0.0925816	0.0294066	0.0682235	0.00117181	0.0283249
2017	0.0359648	0.0430134	0.0284647	0.0158029	0.061392	0.058197	0.0496805	0.0539705	0.015045	0.0771832	0.0244827	0.0488419	0.0284932	0.0405574
2018	0.0416047	0.0220404	0.0766972	0.027288	0.033753	0.0259734	0.0188908	0.0560376	0.0368509	0.0951753	0.0191383	0.0828117	0.0515082	0.0227625
2019	0.0947802	0.00462603	0.036283	0.05557	0.0233638	0.0096192	0.0272815	0.0203218	0.0196682	0.0775779	0.0474241	0.067765	0.0379159	0.0315181

## Sheet: Guangdong
	Industrial Upgrading	Environmental Protection	TC	Energy Vehicle	Transportation	ESER	Education and Training	Energy-saving Building	Land Use	Emerging Industry	High-end Manufacturing	Supervision	Talents	Farming	Energy Consumption	Financing
2010	0.0380537	0.0474175	0.0223839	0.0131074	0.0132567	0.0744582	0.0246307	0.0190245	0.0114737	0.138109	0.0354566	0.0143762	0.0303887	0.0874757	0.01773	0.0344153
2011	0.0418816	0.0389104	0.0214427	0.014327	0.0161163	0.0463868	0.0155375	0.0363785	0.0202737	0.131547	0.0397813	0.0235201	0.0199973	0.0259573	0.0125356	0.0428843
2012	0.0298816	0.0580945	0.0204067	0.0109935	0.0189544	0.0785327	0.0157878	0.0372332	0.0269756	0.0970343	0.0368423	0.0161087	0.0306426	0.0283984	0.0217236	0.0278531
2013	0.0292708	0.0382244	0.0286537	0.0105614	0.0332727	0.0705301	0.0234183	0.0529646	0.0399016	0.081803	0.0331657	0.0300625	0.0180851	0.0159073	0.0179517	0.0372975
2014	0.0564393	0.0798098	0.0159934	0.0210221	0.0249404	0.0748808	0.0124806	0.0438618	0.0279339	0.0671683	0.0350248	0.0270408	0.0191572	0.027683	0.0407152	0.0409946
2015	0.0136194	0.040886	0.0377175	0.0526702	0.022727	0.0352939	0.0501443	0.0495572	0.0352003	0.0549942	0.0321349	0.0452644	0.00822419	0.0248545	0.0273901	0.043413
2016	0.0413508	0.0401223	0.0480727	0.0293194	0.0212351	0.0348731	0.0334658	0.0276758	0.0284651	0.104963	0.0303574	0.0315493	0.019017	0.0172517	0.032362	0.079349
2017	0.0235426	0.0438416	0.0392013	0.0468146	0.0207818	0.048479	0.0080016	0.0372325	0.0192379	0.104186	0.0406897	0.0399486	0.0231481	0.0139567	0.0748727	0.0897639
2018	0.0131778	0.0523586	0.0347955	0.0376405	0.0386926	0.0246564	0.0112081	0.0219553	0.0497939	0.0923376	0.0137205	0.0658667	0.00952075	0.0219637	0.0811829	0.0773233
2019	0.0161746	0.0442308	0.0261456	0.0363978	0.0285955	0.0378484	0.0575586	0.0235944	0.0446744	0.0542896	0.0273684	0.0665695	0.00951637	0.0122513	0.0326987	0.0390039

## Sheet: Jiangsu
	Financing	ESER	TC	Talents	Fiscal Subsidies	Industrial Upgrading	Farming	Education and Training	Intellectual Property	Energy-saving Building	Transportation	Pollution Treatment	Informationize	High-end Manufacturing	Environmental Protection
2010	0.0445189	0.064101	0.0174467	0.0281564	0.0321969	0.119527	0.0322059	0.0289311	0.0465372	0.0506956	0.0216371	0.0249298	0.00780296	0.0662891	0.0220651
2011	0.0353452	0.0500298	0.0178871	0.0277092	0.0189428	0.127177	0.0441912	0.052625	0.0361563	0.0355494	0.0102806	0.023389	0.0233068	0.0281073	0.0358086
2012	0.0480444	0.0739979	0.0141351	0.0341477	0.0305727	0.143883	0.0305177	0.0481355	0.0380411	0.0416882	0.0169443	0.015	0.0304146	0.0325545	0.0218341
2013	0.0323178	0.0706675	0.00903065	0.0213781	0.0251185	0.103467	0.0492949	0.041072	0.0451016	0.0353498	0.0384107	0.0343388	0.0174014	0.0429899	0.0396815
2014	0.0298145	0.101582	0.0170824	0.015577	0.0658869	0.0873085	0.0177689	0.0325984	0.0379256	0.0445392	0.0339967	0.0608709	0.0241726	0.0256992	0.0222236
2015	0.0468677	0.0847984	0.0366093	0.0147043	0.0744372	0.100014	0.0157674	0.0335448	0.0284879	0.0376771	0.0494862	0.0304515	0.027513	0.0277688	0.0298865
2016	0.0708673	0.0960056	0.0326424	0.0154487	0.0493773	0.117235	0.0263846	0.0400446	0.0358606	0.0257167	0.0340399	0.021936	0.0385713	0.0366061	0.0365399
2017	0.0573097	0.0627151	0.0204973	0.0139903	0.043064	0.116207	0.0294034	0.0327637	0.0459065	0.0396157	0.0471037	0.028373	0.0268305	0.0349522	0.0337296
2018	0.0687433	0.0608324	0.0425186	0.00977156	0.028981	0.0988771	0.0264855	0.0374423	0.0429855	0.0284056	0.0680196	0.0573419	0.034339	0.0318703	0.0421638
2019	0.0549718	0.0488282	0.0289834	0.0148396	0.0508461	0.088599	0.018574	0.0320694	0.0710359	0.0334432	0.0584143	0.0583674	0.0265452	0.0167009	0.0717302

## Sheet: Shandong
	Environmental Protection	High-end Manufacturing	Financing	Transportation	Education and Training	Intellectual Property	Talents	Trade and Communication	Energy-saving Building	Farming	Supervision	Service Industry	Energy Saving and Emission Reduction
2010	0.0422904	0.0354114	0.0483704	0.0118428	0.0107605	0.0154537	0.0425075	0.0432952	0.0523495	0.0182756	0.0182297	0.0326481	0.0740835
2011	0.0571	0.0448659	0.0497105	0.00525553	0.0266364	0.0160617	0.0343287	0.0463049	0.0284425	0.0356207	0.00404328	0.0358181	0.0792969
2012	0.0539847	0.0336768	0.0655411	0.0170642	0.0256316	0.0326884	0.0667721	0.0533159	0.0206234	0.0135756	0.00687411	0.0289911	0.0933065
2013	0.0710405	0.0416347	0.0283724	0.0322148	0.0335652	0.00701921	0.046317	0.0382312	0.0171935	0.0106561	0.0257348	0.031657	0.0706582
2014	0.0397581	0.0299697	0.0352539	0.0594	0.0263272	0.0178116	0.0366771	0.015756	0.0195604	0.0150092	0.00776623	0.0373146	0.0816191
2015	0.0269069	0.0355121	0.0530283	0.0253614	0.0246699	0.0140816	0.0563285	0.015797	0.0309605	0.0165834	0.0132729	0.0471988	0.0788176
2016	0.041626	0.0250122	0.0719863	0.0231386	0.0279841	0.028843	0.0600629	0.0179617	0.0129042	0.0120774	0.0221443	0.0427878	0.0538485
2017	0.0292602	0.0252263	0.0584194	0.0455489	0.0234236	0.0147119	0.0533251	0.0294277	0.0151611	0.0217462	0.0111407	0.0313465	0.0546783
2018	0.0605989	0.028121	0.0397244	0.0298652	0.0304075	0.0153786	0.0654012	0.0328926	0.0092653	0.0137706	0.0257512	0.0505138	0.0599521
2019	0.0376869	0.0441623	0.0529609	0.0234332	0.0481122	0.00373566	0.0760225	0.0411832	0.00922506	0.0105308	0.0217777	0.0618802	0.0274484
