# Supplementary material for: An evolutionary analysis of new energy and industry policy tools in China based on large-scale policy topic modeling
Source: PLoS One. 2021 May 28;16(5):e0252502. doi: 10.1371/journal.pone.0252502 (PMC8162583; doi:10.1371/journal.pone.0252502)
Supplement: S4 Table — (XLSX) [file pone.0252502.s004.xlsx]

## Sheet: Inner Mongolia
	Intensity	生物质	节能	太阳能	碳排放
0	1.99596	0.0919024	0.137188	0.121027	0.0504713
1	2.11283	0.09322	0.13143	0.123647	0.0523591
2	1.91568	0.0958901	0.129985	0.125481	0.0575879
3	1.64674	0.097706	0.117684	0.118967	0.0690445
4	1.5399	0.0996738	0.100378	0.112052	0.0854604
5	1.48474	0.102697	0.0873791	0.100932	0.107751
6	1.38965	0.105574	0.0835726	0.085488	0.143
7	1.29913	0.105949	0.0710797	0.0733383	0.151188
8	1.40572	0.104139	0.0711744	0.0697201	0.143975
9	1.35385	0.103249	0.0701295	0.0693474	0.139162

## Sheet: Sichuan
	Intensity	风电	太阳能	新能源	碳排放
10	1.57363	0.0538224	0.182562	0.11117	0.03052
11	1.40512	0.0559303	0.161164	0.111848	0.0343204
12	1.29755	0.0657121	0.137466	0.109714	0.0418407
13	1.21082	0.0805923	0.116751	0.108766	0.0508012
14	1.12949	0.099308	0.0981712	0.10683	0.0646419
15	1.05608	0.120762	0.0807152	0.102519	0.101522
16	0.892695	0.127501	0.0665203	0.0979511	0.149462
17	1.06648	0.128284	0.0569156	0.0879073	0.190213
18	1.04829	0.130782	0.0511625	0.0836908	0.171343
19	1.10892	0.137304	0.0485712	0.0796051	0.165335

## Sheet: Shandong
	Intensity	碳排放	太阳能	节能	碳排放
30	1.31193	0.0421992	0.166459	0.139071	0.0421992
31	1.17803	0.0448946	0.147986	0.133056	0.0448946
32	1.07764	0.0533631	0.121923	0.122373	0.0533631
33	0.926753	0.0682116	0.109681	0.117297	0.0682116
34	0.872883	0.0873233	0.103347	0.108098	0.0873233
35	0.847036	0.11183	0.0918168	0.099806	0.11183
36	0.775703	0.131595	0.0796666	0.0873659	0.131595
37	0.663568	0.144853	0.0668204	0.07489	0.144853
38	0.616164	0.160142	0.0575154	0.0625297	0.160142
39	0.577803	0.155589	0.054785	0.0555132	0.155589

## Sheet: Guangdong
	Intensity	生物质	新能源	新能源	新能源汽车
40	0.741284	0.0537484	0.144551	0.144551	0.0399048
41	0.704933	0.0582517	0.133239	0.133239	0.0464311
42	0.644369	0.0703384	0.118157	0.118157	0.0629809
43	0.570237	0.0827684	0.107022	0.107022	0.0732219
44	0.528572	0.0950685	0.0971761	0.0971761	0.0942175
45	0.490318	0.11099	0.0882648	0.0882648	0.121544
46	0.437646	0.120844	0.0836188	0.0836188	0.138622
47	0.426218	0.134857	0.0798659	0.0798659	0.144115
48	0.407274	0.142271	0.0753805	0.0753805	0.144433
49	0.404016	0.130862	0.0727251	0.0727251	0.134529

## Sheet: Sinkiang
	Intensity	太阳能	风电	风电	环保
50	2.16621	0.174146	0.0882451	0.0882451	0.13378
51	2.15737	0.17842	0.0908163	0.0908163	0.14521
52	2.34963	0.184609	0.0947922	0.0947922	0.169892
53	2.37333	0.131977	0.100372	0.100372	0.184793
54	2.46053	0.0894571	0.102358	0.102358	0.13977
55	2.63677	0.0627808	0.10455	0.10455	0.0889874
56	2.78735	0.0479824	0.106462	0.106462	0.0546075
57	2.67118	0.043879	0.10428	0.10428	0.0355361
58	2.52395	0.0432849	0.104085	0.104085	0.0258246
59	2.38483	0.0434627	0.104039	0.104039	0.0215989

## Sheet: Jiangsu
	Intensity	新能源汽车	风电	减排	新能源汽车
60	0.992162	0.0425208	0.172069	0.13837	0.0425208
61	0.978099	0.0495002	0.161048	0.128228	0.0495002
62	0.917462	0.0670713	0.150483	0.118686	0.0670713
63	0.861105	0.0976068	0.120831	0.113398	0.0976068
64	0.787659	0.134102	0.0943331	0.109496	0.134102
65	0.755819	0.15105	0.0763388	0.0986363	0.15105
66	0.727232	0.136648	0.064828	0.0853077	0.136648
67	0.679981	0.117588	0.0564191	0.0758034	0.117588
68	0.65358	0.102282	0.0525727	0.0680251	0.102282
69	0.729535	0.101632	0.0510771	0.0640501	0.101632
