# Supplementary material for: An evolutionary analysis of new energy and industry policy tools in China based on large-scale policy topic modeling
Source: PLoS One. 2021 May 28;16(5):e0252502. doi: 10.1371/journal.pone.0252502 (PMC8162583; doi:10.1371/journal.pone.0252502)
Supplement: S5 Table — (XLSX) [file pone.0252502.s005.xlsx]

## Sheet: Inner Mongolia
	NEC	节能	碳排放	碳排放	减排	pv	wt
0	1392.43	0.137188	0.0504713	0.0504713	0.141379	6.62625	1385.8
1	1775.31	0.13143	0.0523591	0.0523591	0.137478	15.8681	1759.44
2	1900.38	0.129985	0.0575879	0.0575879	0.135871	38	1862.38
3	2118.03	0.117684	0.0690445	0.0690445	0.140933	91	2027.03
4	2533.23	0.100378	0.0854604	0.0854604	0.127028	302	2231.23
5	3055.8	0.0873791	0.107751	0.107751	0.0982761	489	2566.8
6	3443.4	0.0835726	0.143	0.143	0.072008	637	2806.4
7	3694	0.0710797	0.151188	0.151188	0.0505618	743	2951
8	4002	0.0711744	0.143975	0.143975	0.0485757	945	3057
9	4285.04	0.0701295	0.139162	0.139162	0.047889	1081	3204.04

## Sheet: Sichuan
	NEC	新能源	减排	碳排放	环保	pv	wt
10	0.25	0.11117	0.0840277	0.03052	0.179837	0.25	0
11	2.1	0.111848	0.0775037	0.0343204	0.175517	0.5	1.6
12	8.95	0.109714	0.0648869	0.0418407	0.164407	1	7.95
13	17.7	0.108766	0.056235	0.0508012	0.135313	2	15.7
14	50.2	0.10683	0.0562335	0.0646419	0.103345	6	44.2
15	138.9	0.102519	0.0694905	0.101522	0.0762727	36	102.9
16	272.8	0.0979511	0.0995304	0.149462	0.0543174	96	176.8
17	381	0.0879073	0.143033	0.190213	0.0400535	135	246
18	478	0.0836908	0.168483	0.171343	0.0360901	181	297
19	569.522	0.0796051	0.180576	0.165335	0.0348462	188	381.522

## Sheet: Shandong
	NEC	节能	生物质	碳排放	新能源	pv	wt
30	267.205	0.139071	0.0779333	0.0421992	0.184499	3.42493	263.78
31	464.711	0.133056	0.0826289	0.0448946	0.178921	8.48077	456.23
32	590.1	0.122373	0.0859007	0.0533631	0.155184	21	569.1
33	750.05	0.117297	0.0906348	0.0682116	0.12498	52	698.05
34	886.33	0.108098	0.0952117	0.0873233	0.0978519	60	826.33
35	1089	0.099806	0.0995157	0.11183	0.0760441	133	956
36	1573.5	0.0873659	0.0984149	0.131595	0.0574012	455	1118.5
37	2322	0.07489	0.107239	0.144853	0.045683	1052	1270
38	2775.2	0.0625297	0.13151	0.160142	0.0407156	1361	1414.2
39	3289.88	0.0555132	0.131011	0.155589	0.0387203	1619	1670.88

## Sheet: Guangdong
	NEC	节能	风电	风电	太阳能	pv	wt
40	91.726	0.126535	0.0607398	0.0607398	0.218254	2.84799	88.878
41	137.787	0.127529	0.0630969	0.0630969	0.191707	7.54717	130.24
42	189.13	0.123471	0.066163	0.066163	0.139176	20	169.13
43	274.888	0.113651	0.080728	0.080728	0.0961941	53	221.888
44	327.838	0.10443	0.106777	0.106777	0.07302	52	275.838
45	373.3	0.0976898	0.105244	0.105244	0.0629397	63	310.3
46	509.7	0.0903566	0.112809	0.112809	0.058548	156	353.7
47	736	0.0808902	0.118084	0.118084	0.0554112	331	405
48	1007.6	0.0712548	0.139095	0.139095	0.052826	527	480.6
49	1206.37	0.0641917	0.147262	0.147262	0.0519241	610	596.375

## Sheet: Sinkiang
	NEC	生物质	新能源	新能源	太阳能	pv	wt
50	137.31	0.113473	0.068379	0.068379	0.174146	0.953674	136.356
51	236.493	0.11339	0.0692165	0.0692165	0.17842	4.88281	231.61
52	355.61	0.112994	0.071361	0.071361	0.184609	25	330.61
53	773.206	0.107829	0.0737714	0.0737714	0.131977	128	645.206
54	1241.81	0.103291	0.0850411	0.0850411	0.0894571	275	966.806
55	1931.1	0.0978735	0.105	0.105	0.0627808	406	1525.1
56	2764.1	0.09181	0.140658	0.140658	0.0479824	862	1902.1
57	2853	0.0881638	0.130587	0.130587	0.043879	908	1945
58	2944.2	0.0860106	0.127874	0.127874	0.0432849	953	1991.2
59	3068.48	0.0851632	0.128113	0.128113	0.0434627	1041	2027.48

## Sheet: Jiangsu
	NEC	减排	新能源	新能源汽车	环保	pv	wt
60	163.328	0.13837	0.104321	0.0425208	0.16506	16.5535	146.775
61	227.207	0.128228	0.100215	0.0495002	0.154091	30.4466	196.76
62	293.21	0.118686	0.0976645	0.0670713	0.145208	56	237.21
63	394.565	0.113398	0.094553	0.0976068	0.133837	103	291.565
64	624.615	0.109496	0.0922751	0.134102	0.111746	257	367.615
65	910.8	0.0986363	0.0900237	0.15105	0.0909413	422	488.8
66	1154.8	0.0853077	0.0933524	0.136648	0.068228	546	608.8
67	1667	0.0758034	0.101044	0.117588	0.0523458	907	760
68	2271.6	0.0680251	0.110048	0.102282	0.0417056	1332	939.6
69	2628.67	0.0640501	0.116503	0.101632	0.0368373	1486	1142.67
